# Supplementary material for: BgeeDB, an R package for retrieval of curated expression datasets and for gene list expression localization enrichment tests
Source: F1000Res. 2018 Aug 7;5:2748. Originally published 2016 Nov 23. [Version 2] doi: 10.12688/f1000research.9973.2 (PMC6113886; doi:10.12688/f1000research.9973.2)
Supplement: Supplementary file 1 [file f1000research-5-16883-s0000.tgz]

Archive with 1 entries (1 files):
- d95b5e76-8b20-4a59-8d0d-36a28d6d7a21.Rmd
